# Supplementary material for: Unexpected Role of Sterol Synthesis in RNA Stability and Translation in Leishmania
Source: Biomedicines. 2021 Jun 19;9(6):696. doi: 10.3390/biomedicines9060696 (PMC8235615; doi:10.3390/biomedicines9060696)
Supplement: Supplementary file 1 [file biomedicines-09-00696-s001.zip]

Archive with 2 entries (2 files):
- Supplementary Figure S1.pptx
- Supplementry File S1.xlsx
