# Supplementary material for: Unexpected Role of Sterol Synthesis in RNA Stability and Translation in Leishmania
Source: Biomedicines. 2021 Jun 19;9(6):696. doi: 10.3390/biomedicines9060696 (PMC8235615; doi:10.3390/biomedicines9060696)
Supplement: Supplementary file 1 [file biomedicines-09-00696-s001.zip › Supplementry File S1.xlsx]

## Sheet: Sheet1
Gene ID	Primer name	Primer sequence
LMJLV39_260018200	HSP70 forward	AGAACCAGGTGGCAATGAAC
LMJLV39_260018200	HSP70 reverse	GCCGTCTCCTTCATCTTCAG
LMJLV39_330009800	HSP83 forward	AGAGTACGCGGCCTTCTACA
LMJLV39_330009800	HSP83 reverse	TGTTGTTGCGCTTCTTGTTC
LMJLV39_330015200	Tubulin forward	GGCTTCCAGCTGTCTCACTC
LMJLV39_330015200	Tubulin reverse	GTACGGCTCCACAACGGTAT
LMJLV39_360031600	Sterol 24-c-methyltransferase (SMT) forward	CAAGACCGACTTCTGCAACA
LMJLV39_360031600	sterol 24-c-methyltransferase (SMT) reverse	CACTCGTACAGGACGAAGCA
LmjF.27.rRNA.13	28S rRNA, LSU-alpha, forward	AAGATGGACCGGCCTCTAGT
LmjF.27.rRNA.13	28S rRNA, LSU-alpha, reverse	ATCCTTCCCCGCTCCAGTAT
LmjF.27.rRNA.1	18S rRNA, forward	TCCTCAATGTTCTGGGCGAC
LmjF.27.rRNA.1	18S rRNA, reverse	ATGTGATTCCGGGGTTTCCC
